# Supplementary material for: Comparative morphological and molecular analysis confirms the presence of the West Nile virus mosquito vector, Culex univittatus, in the Iberian Peninsula
Source: Parasit Vectors. 2016 Nov 25;9:601. doi: 10.1186/s13071-016-1877-7 (PMC5123335; doi:10.1186/s13071-016-1877-7)
Supplement: Additional file 2: — Samples analysed with respective morphological and molecular data. (XLSX 226 kb) [file 13071_2016_1877_MOESM2_ESM.xlsx]

## Sheet: SM2
Additional file 2: Samples analysed with respective morphological and molecular data
Country of origin	Province/district	Location	Year of collection	Collection method‡	Collection reference	Morphological identification	Gender	Successfull cox1 mtDNA amplification	Sequence Code	Accesion Number	Fragment size (bp)	BLAST homology	BLAST homolog sequence	BOLD similarity	Notes on BOLD result	Morphological observations	Mid femur codes	Hind femur R ratio (%)	Phylogenetic analysis (637bp)	Phylogenetic analysis (287 bp)
Portugal	Setúbal	Comporta	2010	IR	2448.1	Cx. univittatus	M	Yes	Port-C1	LC102145	818	96% Cx. perexiguus	KJ012105.1	98.01% Cx. univittatus	All the following homologies were lower than 97% with Cx. perexiguus.	Middle femur with a white stripe - interrupted	2	-	No	Yes
Portugal	Setúbal	Comporta	2010	IR	2448.2	Cx. univittatus	F	-	-	-	-	-	-	-	-	Middle femur with a white stripe- continuous	1	71.4	-	-
Portugal	Setúbal	Comporta	2010	IR	2449.1	Cx. univittatus	M	-	-	-	-	-	-	-	-	Middle femur with a white stripe - interrupted	2	60	-	-
Portugal	Setúbal	Comporta	2010	IR	2455.1	Cx. univittatus	F	-	-	-	-	-	-	-	-	Middle femur with a white stripe - interrupted	2	80	-	-
Portugal	Setúbal	Comporta	2010	IR	2455.2	Cx. univittatus	F	-	-	-	-	-	-	-	-	Middle femur with a white stripe - interrupted	2	90	-	-
Portugal	Setúbal	Comporta	2010	IR	2460.1	Cx. univittatus	M	-	-	-	-	-	-	-	-	Damaged mosquito (no leg/absence of scales)	-	-	-	-
Portugal	Setúbal	Comporta	2010	IR	2463.1	Cx. univittatus	F	-	-	-	-	-	-	-	-	Not observed any stripe in middle femur.	0	80	-	-
Portugal	Setúbal	Comporta	2010	IR	2463.2	Cx. univittatus	F	-	-	-	-	-	-	-	-	Not observed any stripe in middle femur.	0	-	-	-
Portugal	Setúbal	Comporta	2010	IR	2465.1	Cx. univittatus	M	Yes	Port-C4	LC102146	778	96% Cx. perexiguus	KF406802.1	97.98% Cx. univittatus	-	Middle femur with a white stripe- continuous	1	-	Yes	Yes
Portugal	Setúbal	Comporta	2010	IR	2465.2	Cx. univittatus	F	Yes	Port-C14	LC102142	837	96% Cx. perexiguus	KF406802.1	97.47% Cx. univittatus	-	Middle femur with a white stripe - interrupted	2	84.6	Yes	Yes
Portugal	Setúbal	Comporta	2010	IR	2466.1	Cx. univittatus	F	Yes	Port-C15	LC102143	807	96% Cx. perexiguus	KF406802.1	97.71% Cx. univittatus	-	Middle femur with a white stripe- continuous	1	83.3	Yes	Yes
Portugal	Setúbal	Comporta	2010	IR	2470.1	Cx. univittatus	F	-	-	-	-	-	-	-	-	Not observed any stripe in middle femur.	0	-	-	-
Portugal	Setúbal	Comporta	2010	HB ext	2471.1	Cx. univittatus	F	-	-	-	-	-	-	-	-	Middle femur with a white stripe- continuous	1	90	-	-
Portugal	Setúbal	Comporta	2010	IR	2472.1	Cx. univittatus	F	-	-	-	-	-	-	-	-	Middle femur with a white stripe- continuous	1	-	-	-
Portugal	Setúbal	Comporta	2010	IR	2472.2	Cx. univittatus	F	-	-	-	-	-	-	-	-	Middle femur with a white stripe- continuous	1	81.25	-	-
Portugal	Setúbal	Comporta	2010	IR	2472.3	Cx. univittatus	F	-	-	-	-	-	-	-	-	Middle femur with a white stripe- continuous	1	87.5	-	-
Portugal	Setúbal	Comporta	2010	IR	2472.4	Cx. univittatus	F	-	-	-	-	-	-	-	-	Not observed any stripe in middle femur.	0	-	-	-
Portugal	Setúbal	Comporta	2010	IR	2472.5	Cx. univittatus	F	-	-	-	-	-	-	-	-	Middle femur with a white stripe - interrupted	2	74	-	-
Portugal	Setúbal	Comporta	2010	IR	2472.7	Cx. univittatus	F	-	-	-	-	-	-	-	-	Middle femur with a white stripe- continuous	1	80	-	-
Portugal	Setúbal	Comporta	2010	IR	2474.2	Cx. univittatus	M	Yes	Port-C5R	LC102147	720	95% Cx. perexiguus	KJ012105.1	No match	-	Damaged mosquito (no leg/absence of scales)	-	-	No	Yes
Portugal	Setúbal	Comporta	2010	IR	2474.4	Cx. univittatus	F	-	-	-	-	-	-	-	-	Middle femur with a white stripe- continuous	1	95	-	-
Portugal	Setúbal	Comporta	2010	IR	2474.5	Cx. univittatus	F	-	-	-	-	-	-	-	-	Middle femur with a white stripe- continuous	1	-	-	-
Portugal	Setúbal	Comporta	2010	HB ext	2477.1	Cx. univittatus	F	-	-	-	-	-	-	-	-	Middle femur with a white stripe- continuous	1	98	-	-
Portugal	Santarém	Benavente	2011	CDC	2630.104	Cx. univittatus	F	Yes	Port-653	LC102130	711	96% Cx. perexiguus	KF406802.1	98.01% Cx. univittatus	-	No data	-	-	Yes	Yes
Portugal	Santarém	Benavente	2011	CDC	2630.147	Cx. univittatus	F	Yes	Port-738	LC102131	708	96% Cx. perexiguus	KF406802.1	98.01% Cx. univittatus	-	No data	-	-	Yes	Yes
Portugal	Santarém	Benavente	2011	CDC	2630.35	Cx. univittatus	F	Yes	Port-521	LC102128	713	96% Cx. perexiguus	KF406802.1	98.01% Cx. univittatus	-	No data	-	-	Yes	Yes
Portugal	Santarém	Benavente	2011	CDC	2630.38	Cx. univittatus	F	Yes	Port-527	LC102129	710	96% Cx. perexiguus	KF406802.1	98.01% Cx. univittatus	-	No data	-	-	Yes	Yes
Portugal	Santarém	Benavente	2011	CDC	2630.69	Cx. univittatus	M	Yes	Port-3435	LC102136	711	96% Cx. perexiguus	KF406802.1	98.01% Cx. univittatus	-	Middle femur with a white stripe - interrupted	-	84.615	Yes	Yes
Portugal	Santarém	Coruche	2011	CDC	2632.22	Cx. univittatus	F	Yes	Port-256	LC102119	680	96% Cx. perexiguus	KF406802.1	98.01% Cx. univittatus	-	No data	-	-	Yes	Yes
Portugal	Santarém	Coruche	2011	CDC	2632.23	Cx. univittatus	F	Yes	Port-258	LC102120	562	95% Cx. perexiguus	KJ012105.1	97.50% Cx. univittatus	-	No data	-	-	No	Yes
Portugal	Santarém	Coruche	2011	CDC	2632.24	Cx. univittatus	F	Yes	Port-260	LC102121	689	96% Cx. perexiguus	KF406802.1	98.01% Cx. univittatus	-	No data	-	-	Yes	Yes
Portugal	Santarém	Coruche	2011	CDC	2632.26	Cx. univittatus	F	Yes	Port-264	LC102122	660	96% Cx. perexiguus	KF406802.1	97.98% Cx. univittatus	-	No data	-	-	No	Yes
Portugal	Santarém	Coruche	2011	CDC	2632.27	Cx. univittatus	F	Yes	Port-266	LC102123	696	96% Cx. perexiguus	KF406802.1	98.01% Cx. univittatus	-	No data	-	-	Yes	Yes
Portugal	Santarém	Coruche	2011	CDC	2632.29	Cx. univittatus	F	Yes	Port-270	LC102124	710	96% Cx. perexiguus	KF406802.1	97.86% Cx. univittatus	-	No data	-	-	Yes	Yes
Portugal	Santarém	Coruche	2011	CDC	2632.32	Cx. univittatus	F	Yes	Port-276	LC102125	711	96% Cx. perexiguus	KF406802.1	98.01% Cx. univittatus	-	No data	-	-	Yes	Yes
Portugal	Santarém	Coruche	2011	CDC	2632.33	Cx. univittatus	F	Yes	Port-278	LC102126	347	96% Cx. perexiguus	KJ012105.1	97.68% Cx. univittatus	All the following homologies were lower than 96% with Cx. perexiguus.	No data	-	-	No	Yes
Portugal	Santarém	Coruche	2011	CDC	2632.34	Cx. univittatus	F	Yes	Port-280	LC102127	713	96% Cx. perexiguus	KF406802.1	98.01% Cx. univittatus	-	No data	-	-	Yes	Yes
Portugal	Santarém	Coruche	2011	IR	2635.5	Cx. univittatus	F	Yes	Port-120	LC102118	337	95% Cx. perexiguus	KJ012105.1	97.60% Cx. univittatus	All the following homologies were lower than 96% with Cx. perexiguus.	Without legs.	-	-	No	Yes
Portugal	Santarém	Coruche	2012	CDC	2712.16	Cx. univittatus	F	Yes	Port-2467	LC102135	696	96% Cx. perexiguus	KJ012109.1	97.86% Cx. univittatus	Between the sequences with high homology, but lower than 96.5%, there is Cx. perexiguus.	Middle femur with a white stripe- continuous	1	-	Yes	Yes
Portugal	Santarém	Coruche	2012	CDC	2712.19	Cx. univittatus	F	Yes	Port-2426	LC102134	404	95% Cx. perexiguus	KJ012105.1	97.54% Cx. univittatus	All the following homologies were lower than 96% with Cx. perexiguus.	Middle femur with a white stripe- continuous	1	-	No	Yes
Portugal	Setúbal	Comporta	2010	IR	2?.1	Cx. univittatus	M	Yes	Port-C6R	LC102148	529	90% Cx. perexiguus	KJ012109.1	No match	-	Damaged mosquito (no leg/absence of scales)	-	-	No	No
Portugal	Setúbal	Comporta	2010	IR	2?.2	Cx. univittatus	M	Yes	Port-C7R	LC102149	749	92% Cx. perexiguus	KJ012105.1	97.44% Cx. univittatus	All the following homologies were lower than 97% with Cx. perexiguus.	Not observed any stripe in middle femur.	0	-	No	Yes
Portugal	Setúbal	Comporta	2010	IR	2463(2).2	Cx. univittatus	F	-	-	-	-	-	-	-	-	Middle femur with a white stripe - interrupted	2	-	-	-
Portugal	Setúbal	Comporta	2010	IR	2463(2).3	Cx. univittatus	F	Yes	Port-C13	LC102141	974	96% Cx. perexiguus	KF406802.1	98.00% Cx. univittatus	-	Middle femur with a white stripe- continuous	1	83.3	Yes	Yes
Portugal	Santarém	Coruche	2011	IR	2635.8b	Cx. univittatus	M	Yes	Port-3437	LC102138	199	92% Cx. perexiguus	KJ012105.1	No match	-	Damaged mosquito (no leg/absence of scales)	-	-	No	No
Portugal	Santarém	Coruche	2011	IR	2635.8c	Cx. univittatus	M	Yes	Port-3438	LC102139	469	94% Cx. perexiguus	KJ012109.1	97.41% Cx. univittatus	-	Damaged mosquito (no leg/absence of scales)	-	-	No	Yes
Portugal	Santarém	Coruche	2011	IR	2635.8d	Cx. univittatus	M	Yes	Port-3439	LC102140	358	95% Cx. perexiguus	KJ012105.1	97.22% Cx. univittatus	All the following homologies were lower than 96% with Cx. perexiguus.	Damaged mosquito (no leg/absence of scales). Typical univittatus.	-	-	No	Yes
South Africa	Gauteng	Boschkop	2014	CDC-B	GAU086d1	Cx. univittatus	F	Yes	SAfr-GAU1	LC102150	685	96% Cx. perexiguus	KJ012105.1	99.54% Cx. univittatus	-	Middle femur with a white stripe- continuous	1	91	Yes	Yes
South Africa	Gauteng	Boschkop	2014	CDC-B	GAU086d2	Cx. univittatus	F	Yes	SAfr-GAU2	LC102151	687	96% Cx. perexiguus	KJ012105.1	99.23% Cx. univittatus	-	Middle femur with a white stripe- continuous	1	66	Yes	Yes
South Africa	Gauteng	Boschkop	2014	CDC-B	GAU086e1	Cx. univittatus	M	Yes	SAfr-GAU3	LC102152	685	96% Cx. perexiguus	KJ012105.1	98.46% Cx. univittatus	High homology with Cx. univittatus, but lower than 99%.	Middle femur with a white stripe- continuous	1	95	Yes	Yes
South Africa	Gauteng	Boschkop	2014	CDC-B	GAU086e2	Cx. univittatus	M	Yes	SAfr-GAU4	LC102153	688	96% Cx. perexiguus	KJ012105.1	99.23% Cx. univittatus	-	No data	-	-	Yes	Yes
South Africa	Gauteng	Boschkop	2014	CDC	GAU090b1	Cx. univittatus	F	Yes	SAfr-GAU5	LC102154	686	96% Cx. perexiguus	KJ012105.1	98.77% Cx. univittatus	High homology with Cx. univittatus, but lower than 99%.	Middle femur with a white stripe - interrupted	2	90	Yes	Yes
South Africa	Gauteng	Boschkop	2014	CDC	GAU090b2	Cx. univittatus	F	Yes	SAfr-GAU6	LC102155	687	96% Cx. perexiguus	KJ012105.1	99.39% Cx. univittatus	-	Middle femur with a white stripe- continuous	1	92.857	Yes	Yes
South Africa	Gauteng	Boschkop	2014	CDC-W	GAU092a1	Cx. univittatus	F	Yes	SAfr-GAU7	LC102156	679	96% Cx. perexiguus	KJ012105.1	99.39% Cx. univittatus	-	Middle femur with a white stripe- continuous	1	87.5	Yes	Yes
South Africa	Gauteng	Boschkop	2014	CDC-B	GAU104d1	Cx. univittatus	F	Yes	SAfr-GAU8	LC102157	685	96% Cx. perexiguus	KJ012105.1	99.39% Cx. univittatus	-	Middle femur with a white stripe- continuous	1	82.35	Yes	Yes
South Africa	Gauteng	Boschkop	2014	CDC-B	GAU109k	Cx. univittatus	M	Yes	SAfr-GAU9	LC102158	689	95% Cx. perexiguus	KJ012105.1	98.46% Cx. univittatus	High homology with Cx. univittatus, but lower than 99%.	Middle femur with a white stripe- continuous	1	76	Yes	Yes
South Africa	Gauteng	Boschkop	2014	MTT	GAU113h	Cx. univittatus	M	Yes	SAfr-GAU10	LC102159	692	96% Cx. perexiguus	KJ012105.1	99.54% Cx. univittatus	-	Middle femur with a white stripe- continuous	1	90	Yes	Yes
South Africa	Gauteng	Boschkop	2014	CDC-B	GAU117i1	Cx. univittatus	F	Yes	SAfr-GAU11	LC102160	688	96% Cx. perexiguus	KJ012105.1	99.54% Cx. univittatus	-	Middle femur with a white stripe - interrupted	2	-	Yes	Yes
South Africa	Gauteng	Boschkop	2014	CDC-B	GAU117w1	Cx. univittatus	M	-	-	-	-	-	-	-	-	Middle femur with a white stripe - interrupted	2	66.667	-	-
South Africa	Gauteng	Boschkop	2014	CDC-B	GAU117w2	Cx. univittatus	M	-	-	-	-	-	-	-	-	Middle femur with a white stripe- continuous	1	71.4286	-	-
South Africa	Gauteng	Boschkop	2014	CDC-B	GAU117w3	Cx. univittatus	M	-	-	-	-	-	-	-	-	Middle femur with a white stripe- continuous	1	72.3077	-	-
South Africa	Gauteng	Boschkop	2014	CDC-B	GAU118m	Cx. univittatus	M	Yes	SAfr-GAU12	LC102161	687	96% Cx. perexiguus	KJ012105.1	99.54% Cx. univittatus	-	Middle femur with a white stripe - interrupted	2	-	Yes	Yes
South Africa	Gauteng	Boschkop	2014	CDC-B	GAU122h	Cx. univittatus	M	Yes	SAfr-GAU13	LC102162	688	96% Cx. perexiguus	KJ012105.1	99.39% Cx. univittatus	-	Middle femur with a white stripe - interrupted	2	84.9	Yes	Yes
South Africa	Limpopo	Marakele	2014	CDC-W	MAR218i	Cx. univittatus	M	-	-	-	-	-	-	-	-	Middle femur with a white stripe - interrupted	2	80	-	-
South Africa	Limpopo	Marakele	2014	CDC	MAR264k	Cx. univittatus	M	-	-	-	-	-	-	-	-	Not observed any stripe in middle femur.	0	83.33	-	-
Spain	Badajoz	Badajoz	2012	CDC	6B	Cx. univittatus	F	Yes	Spai-6B	LC088986	682	96% Cx. perexiguus	KF406802.1	98.01% Cx. univittatus	All the following homologies were lower than 96% with Cx. perexiguus.	Damaged mosquito (no leg/absence of scales)	-	-	Yes	Yes
Spain	Cáceres	Coria	2012	CDC	11A3	Cx. univittatus	F	Yes	Spai-11A3	LC088998	690	96% Cx. perexiguus	KF406802.1	98.01% Cx. univittatus	All the following homologies were lower than 96% with Cx. perexiguus.	Damaged mosquito (no leg/absence of scales)	-	-	Yes	Yes
Spain	Cáceres	Coria	2012	CDC	1A	Cx. univittatus	F	Yes	Spai-1A	LC088999	697	96% Cx. perexiguus	KF406802.1	98.01% Cx. univittatus	All the following homologies were lower than 96% with Cx. perexiguus.	Middle femur with a white stripe- continuous	1	-	Yes	Yes
Spain	Cáceres	Las Cansinas	2013	CDC	13X	Cx. univittatus	F	Yes	Spai-13X	LC088997	690	96% Cx. perexiguus	KF406802.1	98.01% Cx. univittatus	All the following homologies were lower than 96% with Cx. perexiguus.	Middle femur with a white stripe- continuous	1	-	Yes	Yes
Spain	Cáceres	Coria	2013	CDC	11E 3	Cx. univittatus	F	Yes	Spai-11E3	LC088996	690	96% Cx. perexiguus	KF406802.1	98.01% Cx. univittatus	All the following homologies were lower than 96% with Cx. perexiguus.	Damaged mosquito (no leg/absence of scales)	-	-	Yes	Yes
Spain	Cáceres	Coria	2013	CDC	7C1	Cx. univittatus	F	Yes	Spai-7C1	LC088991	690	96% Cx. perexiguus	KF406802.1	98.01% Cx. univittatus	All the following homologies were lower than 96% with Cx. perexiguus.	Damaged mosquito (no leg/absence of scales)	-	-	Yes	Yes
Spain	Cáceres	Coria	2013	CDC	7C2	Cx. univittatus	F	Yes	Spai-7C2	LC088992	687	96% Cx. perexiguus	KF406802.1	98.01% Cx. univittatus	All the following homologies were lower than 96% with Cx. perexiguus.	Damaged mosquito (no leg/absence of scales)	-	-	Yes	Yes
Spain	Cáceres	Coria	2013	CDC	7C3	Cx. univittatus	F	Yes	Spai-7C3	LC088993	689	96% Cx. perexiguus	KF406802.1	98.01% Cx. univittatus	All the following homologies were lower than 96% with Cx. perexiguus.	Damaged mosquito (no leg/absence of scales)	-	-	Yes	Yes
Spain	Cáceres	Coria	2013	CDC	7C4	Cx. univittatus	F	Yes	Spai-7C4	LC088994	689	96% Cx. perexiguus	KF406802.1	97.86% Cx. univittatus	All the following homologies were lower than 96% with Cx. perexiguus.	Damaged mosquito (no leg/absence of scales)	-	-	Yes	Yes
Spain	Cáceres	Coria	2013	CDC	7C5	Cx. univittatus	F	Yes	Spai-7C5	LC088995	687	96% Cx. perexiguus	KF406802.1	98.01% Cx. univittatus	All the following homologies were lower than 96% with Cx. perexiguus.	Damaged mosquito (no leg/absence of scales)	-	-	Yes	Yes
Spain	Cáceres	Coria	2013	CDC	3X1	Cx. univittatus	F	Yes	Spai-3X1	LC088987	690	96% Cx. perexiguus	KF406802.1	98.01% Cx. univittatus	All the following homologies were lower than 96% with Cx. perexiguus.	Middle femur with a white stripe- continuous	1	-	Yes	Yes
Spain	Cáceres	Coria	2013	CDC	3X2	Cx. univittatus	F	Yes	Spai-3X2	LC088988	683	96% Cx. perexiguus	KF406802.1	98.01% Cx. univittatus	All the following homologies were lower than 96% with Cx. perexiguus.	Middle femur with a white stripe- continuous	1	-	Yes	Yes
Spain	Cáceres	Coria	2013	CDC	3X3	Cx. univittatus	F	Yes	Spai-3X3	LC088989	702	96% Cx. perexiguus	KF406802.1	97.86% Cx. univittatus	All the following homologies were lower than 96% with Cx. perexiguus.	Middle femur with a white stripe- continuous	1	-	Yes	Yes
Spain	Cáceres	Coria	2013	CDC	3X4	Cx. univittatus	F	Yes	Spai-3X4	LC088990	689	96% Cx. perexiguus	KF406802.1	98.01% Cx. univittatus	All the following homologies were lower than 96% with Cx. perexiguus.	Middle femur with a white stripe- continuous	1	-	Yes	Yes
Spain	Cáceres	Universidad	2013	CDC	67.2A	Cx. univittatus	F	Yes	Spai-67.2A	LC100115	688	96% Cx. perexiguus	KF406802.1	97.86% Cx. univittatus	All the following homologies were lower than 96% with Cx. perexiguus.	Damaged mosquito (no leg/absence of scales)	-	-	Yes	Yes
‡ CDC - CDC light trap with incandescent light; CDC-B - CDC with black UV light; CDC-W - CDC with white UV light; IR - Indoor Resting aspiration; MTT - mosquito tent trap.
