# Supplementary material for: Comparative morphological and molecular analysis confirms the presence of the West Nile virus mosquito vector, Culex univittatus, in the Iberian Peninsula
Source: Parasit Vectors. 2016 Nov 25;9:601. doi: 10.1186/s13071-016-1877-7 (PMC5123335; doi:10.1186/s13071-016-1877-7)
Supplement: Additional file 5: — Data for the structures of male genitalia results of statistical analyses. (XLSX 252 kb) [file 13071_2016_1877_MOESM5_ESM.xlsx]

## Sheet: Folha1
																		mosq ref		18&19-04-2016		PT	SA	mosq ref
Additional file 5: Data for the structures of male genitalia results of statistical analyses.
	Measurements of single structures																	Average of both structures for each individual									Scatter plott per individual (N = 11)															Segment IX setae
	seta f shape	f-code	seg IX setae	N	ref	PT-seta g R1	PT-VA/LP	SA-seta g R1	SA-VA/LP	ref	N	seg IX setae	seta f shape	f-code				PT		PT-seta g ratio	PT-VA/LP	SA-seta g ratio	SA-VA/LP	SA
	wide/romboid (broader end than neck)	2	8	1	PORT-2-1/C6R	0.515147	1.24432	0.50761	1.50134	Safr-GAU-86E1	1	8	pointed	1				PORT-2-1	1	0.44123	1.3636	0.480384	1.39089	Safr-GAU-86E1	1																	Case Processing Summary
	-	-	8		PORT-2-1/C6R	0.367312	1.48288	0.453159	1.28045	Safr-GAU-86E1		9	rhomboid, wider than neck	2																												Country		Cases
	pointed	1	9	2	PORT-2-2/C7	0.522336	1.45384	0.567402	1.23787	Safr-GAU-86E2	2	9	pointed	1				PORT-2-2	2	0.482146	1.52334	0.479485	1.2373	Safr-GAU-86E2	2																			Valid		Missing		Total
	pointed	1	9		PORT-2-2/C7	0.441955	1.59283	0.391567	1.23674	Safr-GAU-86E2		9	rhomboid, wider than neck	2																														N	Percent	N	Percent	N	Percent
	rounded but narrow	1	10	3	PORT-2448-1/C1	0.495435	1.31188		1.24987	Safr-GAU-109-K	3	-	-	-				PORT-2448-1	3	0.438315	1.28112		1.22308	Safr-GAU-109-K	3																	segIX_setae	PT	22	1	0	0	22	1
	pointed	1	10		PORT-2448-1/C1	0.381196	1.25036		1.19629	Safr-GAU-109-K		-	-	-																													SA	20	0.909091	2	0.0909091	22	1
	blunt and wide (broader end than neck)	2	9	4	PORT-2449-1	0.51529	1.56013	0.338657	1.22623	Safr-GAU-113-H	4	11	pointed drumstick	1				PORT-2449-1	4	0.51529	1.50127	0.341096	1.18129	Safr-GAU-113-H	4
	pointed	1	9		PORT-2449-1		1.44242	0.343535	1.13636	Safr-GAU-113-H		14	pointed drumstick	1
	pointed and narrow, though slightly broader end than neck	1	11	5	PORT-2460-1	0.356889	1.74635	0.432743	1.1482	Safr-GAU-118-M	5	10	pointed	1				PORT-2460-1	5	0.356889	1.66331	0.438649	1.11438	Safr-GAU-118-M	5																	Descriptives
	pointed and narrow, not broader end than neck	1	8		PORT-2460-1		1.58028	0.444555	1.08056	Safr-GAU-118-M		12	pointed	1																												Country				Statistic	Std. Error
	NA	-	8	6	PORT-2474-2/C5	0.460978	1.36848	0.439784	1.30612	Safr-GAU-122-H	6	7	pointed	1				PORT-2474-2	6	0.460978	1.46876	0.439784	1.26078	Safr-GAU-122-H	6																	segIX_setae	PT	Mean		9.09091	0.245382
	pointed and narrow, not broader end than neck	1	8		PORT-2474-2/C5		1.56904		1.21545	Safr-GAU-122-H		8	rhomboid wider than neck	2																														95% Confidence Interval for Mean	Lower Bound	8.58061
	rounded, slightly broader end than neck	1	11	7	PORT-2630-69/3435	0.544304	1.27022	0.451613	1.52917	Safr-GAU-117-w1	7	14	pointed	1				PORT-2630-69/3435	7	0.510034	1.25243	1.45026	1.45026	Safr-GAU-117-w1	7																				Upper Bound	9.60121
	rounded, slightly broader end than neck	1	10		PORT-2630-69/3435	0.475765	1.23463	0.434598	1.37136	Safr-GAU-117-w1		8	pointed	1																														5% Trimmed Mean		9.04545
	rhomboid shaped, slightly broader end than neck	1	8	8	PORT-2635-8b/3437	0.322234	1.6795	0.452769	1.3154	Safr-GAU-117-w2	8	9	pointed	1				PORT-3437	8	0.322234	1.64557	1.34503	1.34503	Safr-GAU-117-w2	8																			Median		9
	NA	-	9		PORT-2635-8b/3437		1.61163	0.465603	1.37466	Safr-GAU-117-w2		9	pointed	1																														Variance		1.32468
	drum stick (tip slightly broader than neck)	1	8	9	PORT-2635-8c/3438	0.381146	1.67856	0.419686	1.25245	Safr-GAU-117-w3	9	8	rhomboid, wider than neck	2				PORT-3438	9	0.435835	1.5187	1.32576	1.32576	Safr-GAU-117-w3	9																			Std. Deviation		1.15095
	round tip rod (tip not broader than neck)	1	9		PORT-2635-8c/3438	0.490524	1.35885	0.426134	1.39907	Safr-GAU-117-w3		9	pointed	1																														Minimum		8
	pointed tip rod (tip not broader than neck)	1	8	10	PORT-2635-8d/3439		1.65189	0.463392	1.49001	Safr-MAR-218-i	10	11	pointed	1				PORT-3439	10		1.66874	1.47046	1.47046	Safr-MAR-218-i	10																			Maximum		11
	drum stick (tip slightly broader than neck)	1	11		PORT-2635-8d/3439		1.68559	0.467026	1.45091	Safr-MAR-218-i		8	pointed	1													Scatter plott per each structure (not all for all individuals)																	Range		3
	pointed but narrow	1	8	11	PORT-2465-1/C4	0.536131	1.46487	0.464825	1.41252	Safr-MAR-264-k	11	13	pointed	1				PORT-2465-1/C4	11	0.456137	1.48803	1.38157	1.38157	Safr-MAR-264-k	11																			Interquartile Range		2
	rounded but narrow	1	11		PORT-2465-1/C4	0.376144	1.51118	0.503824	1.35062	Safr-MAR-264-k		15	rounded-blunt, wider than neck	2																														Skewness		0.632046	0.490962
																																												Kurtosis		-1.02695	0.95278
																																											SA	Mean		10.05	0.530516
																																												95% Confidence Interval for Mean	Lower Bound	8.93962
	STATS																																												Upper Bound	11.1604
																																												5% Trimmed Mean		9.94444
																																												Median		9
																																												Variance		5.62895
	Case Processing Summary																																											Std. Deviation		2.37254
	Country		Cases																																									Minimum		7
			Valid		Missing		Total																																					Maximum		15
			N	Percent	N	Percent	N	Percent																																				Range		8
	g_ratio_18_04	PT	16	0.727273	6	0.272727	22	1																																				Interquartile Range		3.75
		SA	19	0.863636	3	0.136364	22	1																																				Skewness		0.879958	0.512103
	VA_ratio_18_04	PT	16	0.727273	6	0.272727	22	1																																				Kurtosis		-0.435776	0.992384
		SA	19	0.863636	3	0.136364	22	1
																																										Percentiles
	Descriptives																																									Country			Percentiles
	Country				Statistic	Std. Error																																							5	10	25	50	75
	g_ratio_18_04	PT	Mean		0.448924	0.0184107																																				Weighted Average(Definition 1)	segIX_setae	PT	8	8	8	9	10
			95% Confidence Interval for Mean	Lower Bound	0.409683																																							SA	7.05	8	8	9	11.75
				Upper Bound	0.488166																																					Tukey's Hinges	segIX_setae	PT			8	9	10
			5% Trimmed Mean		0.450664																																							SA			8	9	11.5
			Median		0.468371
			Variance		0.00542327
			Std. Deviation		0.0736428																																					Tests of Normality
			Minimum		0.322234																																					Country		Kolmogorov-Smirnova			Shapiro-Wilk
			Maximum		0.544304																																							Statistic	df	Sig.	Statistic	df	Sig.
			Range		0.22207																																					segIX_setae	PT	0.237485	22	0.00224987	0.811514	22	0.000761917
			Interquartile Range		0.13786																																						SA	0.270959	20	0.000464629	0.869344	20	0.0114417
			Skewness		-0.316966	0.564308																																				a. Lilliefors Significance Correction
			Kurtosis		-1.47159	1.09077
		SA	Mean		0.44571	0.0120799
			95% Confidence Interval for Mean	Lower Bound	0.420331
				Upper Bound	0.471089
			5% Trimmed Mean		0.444896
			Median		0.451613
			Variance		0.00277257
			Std. Deviation		0.0526552
			Minimum		0.338657
			Maximum		0.567402
			Range		0.228745
			Interquartile Range		0.039469
			Skewness		-0.0912193	0.523767
			Kurtosis		1.43002	1.01427
	VA_ratio_18_04	PT	Mean		1.45056	0.0420921
			95% Confidence Interval for Mean	Lower Bound	1.36084
				Upper Bound	1.54027
			5% Trimmed Mean		1.44612
			Median		1.45936
			Variance		0.028348
			Std. Deviation		0.168369
			Minimum		1.23463
			Maximum		1.74635
			Range		0.511718
			Interquartile Range		0.304022
			Skewness		0.278884	0.564308
			Kurtosis		-1.12911	1.09077
		SA	Mean		1.32105	0.0292905
			95% Confidence Interval for Mean	Lower Bound	1.25952
				Upper Bound	1.38259
			5% Trimmed Mean		1.32285
			Median		1.3154
			Variance		0.0163007
			Std. Deviation		0.127674
			Minimum		1.08056
			Maximum		1.52917
			Range		0.448605
			Interquartile Range		0.175782
			Skewness		-0.130113	0.523767
			Kurtosis		-0.722755	1.01427
	Percentiles
	Country			Percentiles
				5	10	25	50	75	90	95
	Weighted Average(Definition 1)	g_ratio_18_04	PT	0.322234	0.346493	0.377394	0.468371	0.515254	0.538583
			SA	0.338657	0.343535	0.426134	0.451613	0.465603	0.50761
		VA_ratio_18_04	PT	1.23463	1.24141	1.28064	1.45936	1.58466	1.69956
			SA	1.08056	1.13636	1.23674	1.3154	1.41252	1.50134
	Tukey's Hinges	g_ratio_18_04	PT			0.378645	0.468371	0.515219
			SA			0.429439	0.451613	0.465214
		VA_ratio_18_04	PT			1.29105	1.45936	1.57648
			SA			1.2373	1.3154	1.40579																																		Group Statistics
																																										Country		N	Mean	Std. Deviation	Std. Error Mean
																																										segIX_setae	PT	22	9.09091	1.15095	0.245382
	Tests of Normality																																										SA	20	10.05	2.37254	0.530516
	Country		Kolmogorov-Smirnova			Shapiro-Wilk
			Statistic	df	Sig.	Statistic	df	Sig.																																		Independent Samples Test
	g_ratio_18_04	PT	0.196131	16	0.100984	0.905265	16	0.0976316																																				Levene's Test for Equality of Variances		t-test for Equality of Means
		SA	0.184906	19	0.0865616	0.933242	19	0.198674																																				F	Sig.	t	df	Sig. (2-tailed)	Mean Difference
	VA_ratio_18_04	PT	0.124547	16	,200*	0.935225	16	0.294568
		SA	0.0742636	19	,200*	0.975628	19	0.880527																																		segIX_setae	Equal variances assumed	11.5326	0.00155674	-1.69121	40	0.098575	-0.959091
	*. This is a lower bound of the true significance.																																										Equal variances not assumed			-1.64083	26.8859	0.112482	-0.959091
	a. Lilliefors Significance Correction
	Group Statistics
	Country		N	Mean	Std. Deviation	Std. Error Mean
	g_ratio_18_04	PT	16	0.448924	0.0736428	0.0184107
		SA	19	0.44571	0.0526552	0.0120799
	VA_ratio_18_04	PT	22	1.48862	0.161244	0.0343773
		SA	22	1.30735	0.123648	0.0263619
	Independent Samples Test
			Levene's Test for Equality of Variances		t-test for Equality of Means
			F	Sig.	t	df	Sig. (2-tailed)	Mean Difference	Std. Error Difference	95% Confidence Interval of the Difference
										Lower	Upper
	g_ratio_18_04	Equal variances assumed	5.8161	0.0216044	0.150218	33	0.881507	0.00321455	0.0213992	-0.0403225	0.0467516
		Equal variances not assumed			0.145983	26.5889	0.885036	0.00321455	0.02202	-0.0419994	0.0484285
	VA_ratio_18_04	Equal variances assumed	2.24475	0.141548	4.18445	42	0.000142596	0.181276	0.0433214	0.0938502	0.268703
		Equal variances not assumed			4.18445	39.3518	0.000155269	0.181276	0.0433214	0.0936756	0.268877
[truncated: 4 more columns]
